# Supplementary material for: The pleasantness of sensory dissonance is mediated by musical style and expertise
Source: Sci Rep. 2019 Jan 31;9:1070. doi: 10.1038/s41598-018-35873-8 (PMC6355932; doi:10.1038/s41598-018-35873-8)
Supplement: Supplementary file 2 — stimuli as MP3 [file 41598_2018_35873_MOESM2_ESM.zip]

Archive with 80 entries (80 files):
- avantgarde 01.mp3
- avantgarde 02.mp3
- avantgarde 03.mp3
- avantgarde 04.mp3
- avantgarde 05.mp3
- avantgarde 06.mp3
- avantgarde 07.mp3
- avantgarde 08.mp3
- avantgarde 09.mp3
- avantgarde 10.mp3
- avantgarde 11.mp3
- avantgarde 12.mp3
- avantgarde 13.mp3
- avantgarde 14.mp3
- avantgarde 15.mp3
- avantgarde 16.mp3
- avantgarde 17.mp3
- avantgarde 18.mp3
- avantgarde 19.mp3
- avantgarde 20.mp3
- classical 01.mp3
- classical 02.mp3
- classical 03.mp3
- classical 04.mp3
- classical 05.mp3
- classical 06.mp3
- classical 07.mp3
- classical 08.mp3
- classical 09.mp3
- classical 10.mp3
- classical 11.mp3
- classical 12.mp3
- classical 13.mp3
- classical 14.mp3
- classical 15.mp3
- classical 16.mp3
- classical 17.mp3
- classical 18.mp3
- classical 19.mp3
- classical 20.mp3
- jazz 01.mp3
- jazz 02.mp3
- jazz 03.mp3
- jazz 04.mp3
- jazz 05.mp3
- jazz 06.mp3
- jazz 07.mp3
- jazz 08.mp3
- jazz 09.mp3
- jazz 10.mp3
- jazz 11.mp3
- jazz 12.mp3
- jazz 13.mp3
- jazz 14.mp3
- jazz 15.mp3
- jazz 16.mp3
- jazz 17.mp3
- jazz 18.mp3
- jazz 19.mp3
- jazz 20.mp3
- random 01.mp3
- random 02.mp3
- random 03.mp3
- random 04.mp3
- random 05.mp3
- random 06.mp3
- random 07.mp3
- random 08.mp3
- random 09.mp3
- random 10.mp3
- random 11.mp3
- random 12.mp3
- random 13.mp3
- random 14.mp3
- random 15.mp3
- random 16.mp3
- random 17.mp3
- random 18.mp3
- random 19.mp3
- random 20.mp3
